# Supplementary material for: Physical Therapy Utilization and Morbidity Outcomes After Breast Cancer Surgery: A Longitudinal Analysis of Three Combined Cohorts
Source: Cancers (Basel). 2025 Oct 11;17(20):3296. doi: 10.3390/cancers17203296 (PMC12562795; doi:10.3390/cancers17203296)
Supplement: Supplementary file 1 [file cancers-17-03296-s001.zip]

Archive with 2 entries (2 files):
- cancers-3888799-Supplementary File S1.pdf
- cancers-3888799-Supplementary Table S1.pdf
